# Supplementary material for: High-density genetic linkage map construction by F2 populations and QTL analysis of early-maturity traits in upland cotton (Gossypium hirsutum L.)
Source: PLoS One. 2017 Aug 15;12(8):e0182918. doi: 10.1371/journal.pone.0182918 (PMC5557542; doi:10.1371/journal.pone.0182918)
Supplement: S1 Table — (XLS) [file pone.0182918.s002.xls]

## Sheet: Table S1
Table S1: qRT-PCR primers
Primer	Sequence (5’~ 3’)	Primer	Sequence (5’~ 3’)
GhD03G0885-F	ATGCCGTCCTGATGTTCCT	GhD03G0885-R	TTCCCATGTTTCACCGTTCT
GhD03G0922-F	CGAAGGTCGGGCTTGTTGA	GhD03G0922-R	CCCAGGTCCAGTTTCCATTTT
GhD03G0924-F	TGGTTGGAGGACCTTGGATT	GhD03G0924-R	TGTCAACAGAGGCAGACTTTCC
GhD03G0925-F	CATCGGTGTTGCTTTGGACT	GhD03G0925-R	AGGAACGGAGGGAACCTTATC
GhD03G0929-F	GCACATGGGAGACTTGGAATT	GhD03G0929-R	CTCTTTCTACGCAGCTACCTATTTT
GhD03G0948-F	CTCATACCCACGCTCCCATAA	GhD03G0948-R	GGGTCTTGTTACTCGGATTGTC
GhD03G0949-F	ACGGGTTTTCACATTTTGCT	GhD03G0949-R	TGCCTTTTGATTTCCTTGTTAATCG
GhD03G0952-F	ATGTGGCAGGCACTTGTTG	GhD03G0952-R	ATGCTGGTGAAAGCTGTCGT
GhD03G0961-F	TGCCGACTGCCACATACTTC	GhD03G0961-R	TTTCATCCACTACTGTTGAGCCT
