# Supplementary material for: High-density genetic linkage map construction by F2 populations and QTL analysis of early-maturity traits in upland cotton (Gossypium hirsutum L.)
Source: PLoS One. 2017 Aug 15;12(8):e0182918. doi: 10.1371/journal.pone.0182918 (PMC5557542; doi:10.1371/journal.pone.0182918)
Supplement: S2 Table — (XLS) [file pone.0182918.s003.xls]

## Sheet: Table S2
S2 Table. Sequencing statistics for ZHONG213, LU28 and 170 F2 families.
sample	clean reads	mapped reads	mapping rate(%)	Sequence depth coverage	Genome base coverage(%)
Zhong213	11575302	11549562	99.78	23.9	4.75
Lu28	7029868	7008582	99.7	16.78	4.12
1	3786280	3780237	99.84	12.24	3.35
2	3899604	3883947	99.6	12.19	3.43
3	2853166	2826051	99.05	11.4	2.84
4	3366844	3353517	99.6	11.12	3.31
5	2971440	2949553	99.26	10.11	3.28
6	3712580	3708685	99.9	11.43	3.57
7	2718430	2712774	99.79	10.43	3
8	3574456	3490776	97.66	11.27	3.5
9	4513496	4506555	99.85	13.01	3.81
10	3850552	3845151	99.86	11.92	3.58
11	3443856	3439043	99.86	11.83	3.26
12	2752940	2732545	99.26	9.69	3.2
13	3844554	3838461	99.84	11.8	3.52
14	3259282	3234990	99.25	10.74	3.29
15	3400300	3386810	99.6	11.08	3.34
16	3490468	3478457	99.66	11.2	3.41
17	3371296	3352536	99.44	10.95	3.51
18	5112580	5106134	99.87	13.91	4.07
19	3456242	3431970	99.3	10.98	3.51
20	3124902	3081196	98.6	10.69	3.21
21	2972602	2953728	99.37	10.15	3.32
22	3209524	3192137	99.46	10.6	3.33
23	3102742	3093196	99.69	10.46	3.3
24	3716406	3690337	99.3	11.38	3.65
25	3985316	3913416	98.2	12.06	3.49
26	2839048	2794803	98.44	9.96	3.1
27	2916274	2869754	98.4	10.27	3.09
28	2444126	2400869	98.23	9.19	2.95
29	2725140	2706842	99.33	9.77	3.14
30	3455350	3450053	99.85	11.7	3.32
31	3050402	2974393	97.51	10.36	3.18
32	2377740	2373937	99.84	9.51	2.92
33	3730900	3714674	99.57	11.76	3.41
34	4118126	4108365	99.76	12.58	3.57
35	3994366	3958785	99.11	12.06	3.62
36	2881272	2875133	99.79	10.28	3.19
37	4267094	4243020	99.44	12.8	3.56
38	5278490	5273355	99.9	14.38	4.11
39	4346428	4283894	98.56	13.52	3.44
40	4416236	4362712	98.79	12.88	3.65
41	4371518	4368286	99.93	12.52	3.86
42	4815404	4812111	99.93	13.32	3.88
43	3984840	3977365	99.81	12.92	3.37
44	5120966	5106712	99.72	13.98	3.97
45	4702226	4681961	99.57	13.27	3.82
46	4704680	4660925	99.07	13.56	3.7
47	4538044	4528839	99.8	13.89	3.52
48	4750242	4727257	99.52	13.28	3.84
49	3973128	3951639	99.46	12.1	3.52
50	4111172	4079484	99.23	12.4	3.48
51	3981452	3920961	98.48	12.24	3.39
52	4177624	4158446	99.54	12.65	3.49
53	4098048	4072134	99.37	12.49	3.49
54	3903084	3770800	96.61	11.7	3.43
55	4092744	4050351	98.96	12.22	3.51
56	4010944	4006677	99.89	12.78	3.3
57	3707800	3675543	99.13	11.75	3.38
58	3982280	3965318	99.57	12	3.57
59	3987124	3966644	99.49	12.3	3.44
60	4940122	4885643	98.9	13.78	3.76
61	4595802	4540433	98.8	13.13	3.66
62	3057188	3039909	99.43	10.45	3.15
63	4281846	4266304	99.64	12.71	3.48
64	2724012	2713685	99.62	9.68	3.09
65	3821844	3814387	99.8	12.13	3.35
66	4844414	4840004	99.91	14.2	3.64
67	3736516	3718635	99.52	11.57	3.5
68	3380126	3285875	97.21	11.38	3.16
69	5051520	5008113	99.14	14.18	3.75
70	5386826	5300820	98.4	14.64	3.84
71	5291272	5284991	99.88	14.81	3.72
72	4477730	4474386	99.93	13.56	3.56
73	3992154	3973785	99.54	12.33	3.39
74	3650304	3639876	99.71	11.92	3.22
75	3222426	3205106	99.46	11.38	3.03
76	3490338	3474440	99.54	11.43	3.18
77	3262942	3227175	98.9	10.71	3.12
78	3739032	3730831	99.78	11.91	3.27
79	2819552	2810420	99.68	10.53	2.91
80	3324512	3318573	99.82	11.19	3.16
81	3464252	3426453	98.91	11.37	3.19
82	4116664	4081486	99.15	12.75	3.38
83	3233224	3167430	97.97	11.68	2.98
84	3017686	2959599	98.08	10.54	3.03
85	4970338	4965775	99.91	14.19	3.69
86	4851712	4760956	98.13	14.06	3.5
87	3992908	3985048	99.8	12.39	3.34
88	3955984	3898887	98.56	12.35	3.32
89	3828030	3802827	99.34	12.05	3.37
90	4367848	4323570	98.99	12.62	3.64
91	4086678	4073600	99.68	12.23	3.54
92	3964800	3907608	98.56	12.18	3.41
93	4044598	4031629	99.68	12.27	3.54
94	4120112	4113846	99.85	12.28	3.64
95	4461240	4423713	99.16	13.22	3.58
96	4610640	4599221	99.75	13.29	3.75
97	4332694	4322701	99.77	13.04	3.47
98	3917884	3890523	99.3	12.25	3.4
99	2861392	2851608	99.66	10.58	2.98
100	3962648	3947522	99.62	12.24	3.4
101	3458586	3445075	99.61	10.93	3.38
102	2726210	2708720	99.36	9.76	3.02
103	1977932	1953929	98.79	9.05	2.58
104	3176964	3171826	99.84	10.88	3.17
105	3118606	3102010	99.47	10.52	3.18
106	3409896	3406129	99.89	11.5	3.17
107	2067186	2055205	99.42	9.68	2.55
108	2973196	2950582	99.24	10.22	3.12
109	3845534	3839809	99.85	11.82	3.44
110	3600768	3549531	98.58	11.7	3.34
111	3159746	3154041	99.82	10.74	3.15
112	3279984	3264298	99.52	11.14	3.17
113	3087218	3078469	99.72	10.93	3.09
114	3630916	3605205	99.29	11.53	3.31
115	2502782	2485274	99.3	9.49	2.94
116	2601066	2586999	99.46	10.09	2.93
117	2419140	2379614	98.37	9.4	2.9
118	2971534	2911974	98	10.29	3.15
119	2806380	2771694	98.76	10.19	3.06
120	3549386	3502548	98.68	11.33	3.33
121	3841454	3796069	98.82	11.86	3.27
122	3003650	2975417	99.06	10.35	3.08
123	3102870	3098421	99.86	10.7	3.06
124	2673424	2639158	98.72	9.66	2.96
125	3173236	3144992	99.11	10.95	3.07
126	3663832	3631253	99.11	12.17	3.15
127	3292350	3288804	99.89	11.02	3.15
128	3342234	3338518	99.89	11.25	3.13
129	4248072	4186282	98.55	12.6	3.51
130	3665604	3628773	99	11.76	3.25
131	4034060	4010457	99.41	12.14	3.45
132	3464730	3445176	99.44	11.38	3.19
133	4712064	4705512	99.86	13.43	3.65
134	4340840	4307945	99.24	12.72	3.48
135	3673202	3670191	99.92	12.4	3.09
136	3434144	3339547	97.25	11.11	3.17
137	4058046	4053470	99.89	12.3	3.36
138	3854522	3823455	99.19	11.83	3.31
139	2588930	2576100	99.5	10.15	2.81
140	3730364	3700229	99.19	11.75	3.31
141	3867618	3841486	99.32	11.79	3.45
142	4812436	4808806	99.92	14.1	3.56
143	3482934	3465395	99.5	12.37	3.11
144	3863644	3849261	99.63	11.88	3.37
145	4177666	4173787	99.91	11.78	3.7
146	3760756	3680539	97.87	11.42	3.41
147	3437572	3423688	99.6	10.5	3.42
148	3075268	3033224	98.63	10.53	3.15
149	3829154	3825544	99.91	11.75	3.43
150	4807174	4799424	99.84	13.07	3.72
151	3083542	3060874	99.26	9.94	3.3
152	2620466	2604209	99.38	9.85	3.01
153	2264264	2255076	99.59	8.72	2.98
154	3558088	3503066	98.45	10.8	3.44
155	3411934	3381457	99.11	10.97	3.32
156	3970832	3912489	98.53	11.67	3.5
157	8076782	8034547	99.48	16.29	5.29
158	3228094	3222231	99.82	10.29	3.38
159	3847060	3840014	99.82	11.5	3.42
160	3018894	3002722	99.46	9.85	3.23
161	3290980	3270724	99.38	10.47	3.35
162	3541450	3518342	99.35	11.47	3.31
163	3418344	3360922	98.32	10.61	3.41
164	3177988	3157617	99.36	10.42	3.27
165	4789170	4780509	99.82	13.28	3.72
166	4036398	4029351	99.83	11.72	3.62
167	3884640	3867724	99.56	11.39	3.5
168	3274910	3264308	99.68	10.69	3.3
169	4057858	4024803	99.19	11.66	3.58
170	5275486	5255134	99.61	12.22	4.71
