# Supplementary material for: High-density genetic linkage map construction by F2 populations and QTL analysis of early-maturity traits in upland cotton (Gossypium hirsutum L.)
Source: PLoS One. 2017 Aug 15;12(8):e0182918. doi: 10.1371/journal.pone.0182918 (PMC5557542; doi:10.1371/journal.pone.0182918)
Supplement: S3 Table — (XLS) [file pone.0182918.s004.xls]

## Sheet: Table S3
Table S3 The collinearity results of genetic map and physical map
Chromosome	Size (cM)	start site (bp)	end site (bp)	Genome coverage (bp)	Total length of G. hirsutum genome (bp)	% of genome coverage
A01	50.75	959121	86246132	85287011	99884700	85.3855
A02	44.21	7637528	78340986	70703458	83447906	84.7277
A03	30.6	12388654	82838942	70450288	100263045	70.2655
A04	65.95	7553161	62092941	54539780	62913772	86.6897
A05	218.23	4792429	86639718	81847289	92047023	88.919
A06	122.71	340452	101954791	101614339	103170444	98.4917
A07	149.19	6035602	78045983	72010381	78251018	92.0248
A08	74.73	3638102	100523237	96885135	103626341	93.4947
A09	79.75	5339105	69681647	64342542	74999931	85.7901
A10	130.66	6336342	95778493	89442151	100866604	88.6737
A11	74.06	6454414	92588257	86133843	93316192	92.3032
A12	67.74	6970673	84398774	77428101	87484866	88.5046
A13	44.66	7895392	70906155	63010763	79961121	78.8018
At subgenome	1153.24			1013695081	1160232963	87.37
D01	142.55	2935244	57800610	54865366	61456009	89.2758
D02	102.85	2177273	66136878	63959605	67284553	95.0584
D03	101.4	2649767	45700662	43050895	46690656	92.2045
D04	119.72	5134222	47958869	42824647	51454130	83.2288
D05	57.16	5426659	60153189	54726530	61933047	88.364
D06	103.85	536589	63729824	63193235	64294643	98.2869
D07	117.5	2799327	54613708	51814381	55312611	93.6755
D08	86.57	3005846	64891886	61886040	65894135	93.9174
D09	86.63	2048563	48003495	45954932	50995436	90.1158
D10	47.71	5358463	63333464	57975001	63374666	91.4798
D11	118.8	6856031	65212299	58356268	66087774	88.3012
D12	109.37	4411942	58535498	54123556	59109837	91.5644
D13	133.01	1558972	53687795	52128823	60534298	86.1145
Dt subgenome	1327.12			704859279	774421795	91.0175
Total	2480.36			1718554360	1934654758	88.83
