# Supplementary material for: High-density genetic linkage map construction by F2 populations and QTL analysis of early-maturity traits in upland cotton (Gossypium hirsutum L.)
Source: PLoS One. 2017 Aug 15;12(8):e0182918. doi: 10.1371/journal.pone.0182918 (PMC5557542; doi:10.1371/journal.pone.0182918)
Supplement: S4 Table — (XLS) [file pone.0182918.s005.xls]

## Sheet: Table S4
S4 Table. Summary of 112 genes’ annotation information.
G.hirsutum gene ID	Arabidopsis ID	ArabDesc	Swissprot_id	SwissProt_desc	Trembl_id	Trembl_desc	KEGG_id	KEGG_desc	Pfam_ids	InterProt_ids	GO_ids
Gh_D03G0848	AT5G62670	H(+)-ATPase 11	Q9LV11	PMA11_ARATH ATPase 11, plasma membrane-type OS=Arabidopsis thaliana GN=AHA11 PE=1 SV=1	Q9M460	Q9M460_PRUPE Plasma membrane H+ ATPase OS=Prunus persica GN=PPA1 PE=2 SV=1	ath:AT5G62670	AHA11; AHA11 (ARABIDOPSIS H(+)-ATPASE 11); ATPase ; K01535 H+-transporting ATPase [EC:3.6.3.6]	PB005753|Pfam-B_5753; PF00122.15|E1-E2_ATPase; PB010734|Pfam-B_10734; PF00702.21|Hydrolase; PB004593|Pfam-B_4593; PB018409|Pfam-B_18409; PF00690.21|Cation_ATPase_N	IPR001757|Cation-transporting P-type ATPase; IPR004014|Cation-transporting P-type ATPase, N-terminal; IPR008250|P-type ATPase, A domain; IPR018303|P-type ATPase, phosphorylation site; IPR023214|HAD-like domain	GO:0046872|metal ion binding ; GO:0019829|cation-transporting ATPase activity; GO:0000166|nucleotide binding ; GO:0016021|integral to membrane ; GO:0006812|cation transport
Gh_D03G0849	AT5G62680	Major facilitator superfamily protein	Q9LV10	PTR53_ARATH Probable peptide/nitrate transporter At5g62680 OS=Arabidopsis thaliana GN=At5g62680 PE=2 SV=1	E0X1U8	E0X1U8_PONTR Nitrate transporter OS=Poncirus trifoliata GN=NRT PE=2 SV=1	pop:POPTR_752070	hypothetical protein ; K03305 proton-dependent oligopeptide transporter, POT family	PF00854.16|PTR2	IPR000109|Proton-dependent oligopeptide transporter family	GO:0016020|membrane ; GO:0006810|transport ; GO:0005215|transporter activity
Gh_D03G0850	AT1G69780	Homeobox-leucine zipper protein family	Q8LC03	ATB13_ARATH Homeobox-leucine zipper protein ATHB-13 OS=Arabidopsis thaliana GN=ATHB-13 PE=2 SV=2	A9PHH0	A9PHH0_POPTR Putative uncharacterized protein OS=Populus trichocarpa PE=2 SV=1	ath:AT1G69780	ATHB13; ATHB13; DNA binding / transcription factor ; K09338 homeobox-leucine zipper protein	PF00046.24|Homeobox	IPR000047|Helix-turn-helix motif; IPR001356|Homeobox domain; IPR017970|Homeobox, conserved site	GO:0005634|nucleus ; GO:0006355|regulation of transcription, DNA-dependent ; GO:0043565|sequence-specific DNA binding ; GO:0000976|transcription regulatory region sequence-specific DNA binding; GO:0003700|sequence-specific DNA binding transcription factor activity
Gh_D03G0851	AT5G37500	gated outwardly-rectifying K+ channel	Q94A76	GORK_ARATH Potassium channel GORK OS=Arabidopsis thaliana GN=GORK PE=1 SV=2	B9GQ89	B9GQ89_POPTR Predicted protein OS=Populus trichocarpa GN=POPTRDRAFT_755286 PE=4 SV=1	spu:758743	similar to glutaminase (EC 3.5.1.2) ; K01425 glutaminase [EC:3.5.1.2]	PF12796.2|Ank_2	IPR002110|Ankyrin repeat; IPR020683|Ankyrin repeat-containing domain	GO:0005515|protein binding
Gh_D03G0852	AT5G62740	SPFH/Band 7/PHB domain-containing membrane-associated protein family	Q9FM19	HIR1_ARATH Hypersensitive-induced response protein 1 OS=Arabidopsis thaliana GN=HIR1 PE=1 SV=1	A6YGE4	A6YGE4_CARPA Hypersensitive-induced response protein OS=Carica papaya PE=1 SV=1	dpo:Dpse_GA14145	GA14145 gene product from transcript GA14145-RA ; K03364 cell division cycle 20-like protein 1, cofactor of APC complex	PF01145.20|Band_7	IPR001107|Band 7 protein; IPR001972|Stomatin	GO:0016020|membrane
Gh_D03G0853	AT2G02720	Pectate lyase family protein	O64510	PLY6_ARATH Probable pectate lyase 6 OS=Arabidopsis thaliana GN=At2g02720 PE=2 SV=1	K4BKG8	K4BKG8_SOLLC Uncharacterized protein OS=Solanum lycopersicum GN=Solyc03g113150.2 PE=4 SV=1			PF04431.8|Pec_lyase_N	IPR007524|Pectate lyase, N-terminal	GO:0030570|pectate lyase activity
Gh_D03G0854	AT3G01270	Pectate lyase family protein	P15722	PLY59_SOLLC Probable pectate lyase P59 OS=Solanum lycopersicum GN=LAT59 PE=2 SV=1	B9N4A0	B9N4A0_POPTR Predicted protein OS=Populus trichocarpa GN=POPTRDRAFT_581348 PE=4 SV=1	ath:AT4G13710	pectate lyase family protein ; K01728 pectate lyase [EC:4.2.2.2]	PB000238|Pfam-B_238; PF04431.8|Pec_lyase_N; PF00544.14|Pec_lyase_C	IPR002022|Pectate lyase/Amb allergen; IPR007524|Pectate lyase, N-terminal; IPR018082|AmbAllergen	GO:0030570|pectate lyase activity
Gh_D03G0855	AT1G74700	tRNAse Z1	Q8LGU7	RNZN_ARATH Nuclear ribonuclease Z OS=Arabidopsis thaliana GN=NUZ PE=2 SV=3	M5WA18	M5WA18_PRUPE Uncharacterized protein OS=Prunus persica GN=PRUPE_ppa009179mg PE=4 SV=1			PF12706.2|Lactamase_B_2
Gh_D03G0856	AT5G62530	aldehyde dehydrogenase 12A1	Q8VZC3	AL121_ARATH Delta-1-pyrroline-5-carboxylate dehydrogenase 12A1, mitochondrial OS=Arabidopsis thaliana GN=ALDH12A1 PE=2 SV=1	M5WP36	M5WP36_PRUPE Uncharacterized protein OS=Prunus persica GN=PRUPE_ppa003713mg PE=4 SV=1	pop:POPTR_581353	hypothetical protein ; K00294 1-pyrroline-5-carboxylate dehydrogenase [EC:1.5.1.12]	PF00171.17|Aldedh	IPR015590|Aldehyde dehydrogenase domain; IPR016160|Aldehyde dehydrogenase, conserved site	GO:0008152|metabolic process ; GO:0055114|oxidation-reduction process ; GO:0016491|oxidoreductase activity
Gh_D03G0857	AT5G67630	P-loop containing nucleoside triphosphate hydrolases superfamily protein	Q9DE27	RUVB2_XENLA RuvB-like 2 OS=Xenopus laevis GN=ruvbl2 PE=2 SV=1	B9IFT1	B9IFT1_POPTR Predicted protein OS=Populus trichocarpa GN=POPTRDRAFT_1103930 PE=4 SV=1	pop:POPTR_1103930	hypothetical protein ; K11338 RuvB-like protein 2 [EC:3.6.1.-]	PF06068.8|TIP49	IPR003593|AAA+ ATPase domain; IPR010339|TIP49, C-terminal; IPR027238|RuvB-like	GO:0005524|ATP binding ; GO:0000166|nucleotide binding ; GO:0043141|ATP-dependent 5'-3' DNA helicase activity; GO:0017111|nucleoside-triphosphatase activity; GO:0003678|DNA helicase activity
Gh_D03G0858	AT4G17895	ubiquitin-specific protease 20	Q9FPS7	UBP20_ARATH Ubiquitin carboxyl-terminal hydrolase 20 OS=Arabidopsis thaliana GN=UBP20 PE=2 SV=1	M5WAD9	M5WAD9_PRUPE Uncharacterized protein OS=Prunus persica GN=PRUPE_ppa003467mg PE=4 SV=1	vvi:100252326	hypothetical protein LOC100252326 ; K12493 ADP-ribosylation factor GTPase-activating protein 2/3	PF00443.24|UCH	IPR001394|Ubiquitin carboxyl-terminal hydrolases family 2; IPR018200|Peptidase C19, ubiquitin carboxyl-terminal hydrolase 2, conserved site	GO:0006511|ubiquitin-dependent protein catabolic process ; GO:0004221|ubiquitin thiolesterase activity
Gh_D03G0859	AT1G74500	activation-tagged BRI1(brassinosteroid-insensitive 1)-suppressor 1	Q9CA64	BH135_ARATH Transcription factor bHLH135 OS=Arabidopsis thaliana GN=BHLH135 PE=1 SV=1	B9R976	B9R976_RICCO Transcription regulator, putative OS=Ricinus communis GN=RCOM_1514610 PE=4 SV=1			PF00010.21|HLH	IPR011598|Myc-type, basic helix-loop-helix (bHLH) domain	GO:0046983|protein dimerization activity
Gh_D03G0860	AT3G47690	microtubule end binding protein EB1A	Q7XJ60	EB1A_ARATH Microtubule-associated protein RP/EB family member 1A OS=Arabidopsis thaliana GN=EB1A PE=1 SV=1	M5WMZ4	M5WMZ4_PRUPE Uncharacterized protein OS=Prunus persica GN=PRUPE_ppa009753mg PE=4 SV=1	vvi:100244878	GSVIVT00037000001; hypothetical protein LOC100244878 ; K10436 microtubule-associated protein, RP/EB family	PF05739.14|SNARE; PF03271.12|EB1; PF00307.26|CH; PB000120|Pfam-B_120; PB003598|Pfam-B_3598	IPR000727|Target SNARE coiled-coil domain; IPR001715|Calponin homology domain; IPR004953|EB1, C-terminal; IPR027328|Microtubule-associated protein RP/EB	GO:0005515|protein binding ; GO:0008017|microtubule binding
Gh_D03G0861	AT1G74520	HVA22 homologue A	Q9S7V4	HA22A_ARATH HVA22-like protein a OS=Arabidopsis thaliana GN=HVA22A PE=2 SV=1	B9R985	B9R985_RICCO Protein HVA22, putative OS=Ricinus communis GN=RCOM_1514800 PE=4 SV=1	cfa:474695	KDM3B; lysine (K)-specific demethylase 3B ; K11449 jumonji domain-containing protein 1 [EC:1.14.11.-]	PF03134.14|TB2_DP1_HVA22	IPR004345|TB2/DP1/HVA22-related protein
Gh_D03G0862	AT5G55840	Pentatricopeptide repeat (PPR) superfamily protein	Q9LUJ4	PP248_ARATH Pentatricopeptide repeat-containing protein At3g22670, mitochondrial OS=Arabidopsis thaliana GN=At3g22670 PE=2 SV=1	B9RTM5	B9RTM5_RICCO Pentatricopeptide repeat-containing protein, putative OS=Ricinus communis GN=RCOM_0911500 PE=4 SV=1			PF01535.15|PPR; PF13041.1|PPR_2; PF12854.2|PPR_1	IPR002885|Pentatricopeptide repeat
Gh_D03G0863	AT1G18800	NAP1-related protein 2	P53997	SET_DROME Protein SET OS=Drosophila melanogaster GN=Set PE=1 SV=2	D7SIC8	D7SIC8_VITVI Putative uncharacterized protein OS=Vitis vinifera GN=VIT_17s0000g06030 PE=2 SV=1	vvi:100244926	hypothetical protein LOC100244926 ; K11290 template-activating factor I	PB005800|Pfam-B_5800; PB002897|Pfam-B_2897; PF00956.13|NAP	IPR002164|Nucleosome assembly protein (NAP)	GO:0005634|nucleus ; GO:0006334|nucleosome assembly
Gh_D03G0864	AT1G18800	NAP1-related protein 2	P53997	SET_DROME Protein SET OS=Drosophila melanogaster GN=Set PE=1 SV=2	D7SIC8	D7SIC8_VITVI Putative uncharacterized protein OS=Vitis vinifera GN=VIT_17s0000g06030 PE=2 SV=1	vvi:100244926	hypothetical protein LOC100244926 ; K11290 template-activating factor I	PF00956.13|NAP	IPR002164|Nucleosome assembly protein (NAP)	GO:0005634|nucleus ; GO:0006334|nucleosome assembly
Gh_D03G0865	AT5G03260	laccase 11	Q8VZA1	LAC11_ARATH Laccase-11 OS=Arabidopsis thaliana GN=LAC11 PE=2 SV=1	B9S0L0	B9S0L0_RICCO Laccase, putative OS=Ricinus communis GN=RCOM_1355760 PE=4 SV=1	osa:4324803	Os01g0850800; hypothetical protein ; K00368 nitrite reductase (NO-forming) [EC:1.7.2.1]	PF07732.10|Cu-oxidase_3; PF00394.17|Cu-oxidase; PF07731.9|Cu-oxidase_2	IPR001117|Multicopper oxidase, type 1; IPR002355|Multicopper oxidase, copper-binding site; IPR011706|Multicopper oxidase, type 2; IPR011707|Multicopper oxidase, type 3	GO:0005507|copper ion binding ; GO:0055114|oxidation-reduction process ; GO:0016491|oxidoreductase activity
Gh_D03G0866	AT1G18810	phytochrome kinase substrate-related	Q8GXS8	PKS3_ARATH Protein PHYTOCHROME KINASE SUBSTRATE 3 OS=Arabidopsis thaliana GN=PKS3 PE=2 SV=2	A5AG46	A5AG46_VITVI Putative uncharacterized protein OS=Vitis vinifera GN=VITISV_038570 PE=4 SV=1
Gh_D03G0867
Gh_D03G0868	AT1G60550	enoyl-CoA hydratase/isomerase D	Q8GYN9	MENB_ARATH 1,4-Dihydroxy-2-naphthoyl-CoA synthase, peroxisomal OS=Arabidopsis thaliana GN=MENB PE=1 SV=2	E1ZPT9	E1ZPT9_CHLVA Putative uncharacterized protein OS=Chlorella variabilis GN=CHLNCDRAFT_139232 PE=3 SV=1	ath:AT1G60550	naphthoate synthase, putative / dihydroxynaphthoic acid synthetase, putative / DHNA synthetase, putative ; K01661 naphthoate synthase [EC:4.1.3.36]	PF00378.15|ECH	IPR001753|Crotonase superfamily	GO:0008152|metabolic process ; GO:0003824|catalytic activity
Gh_D03G0869	AT3G47610	transcription regulators;zinc ion binding	Q9QXN3	TRIP4_MOUSE Activating signal cointegrator 1 OS=Mus musculus GN=Trip4 PE=1 SV=2	B9R996	B9R996_RICCO Activating signal cointegrator, putative OS=Ricinus communis GN=RCOM_1515030 PE=4 SV=1			PF06221.8|zf-C2HC5	IPR009349|Zinc finger, C2HC5-type	GO:0005634|nucleus ; GO:0006355|regulation of transcription, DNA-dependent ; GO:0008270|zinc ion binding
Gh_D03G0870	AT3G26618	eukaryotic release factor 1-3	P35614	ERF1Z_ARATH Eukaryotic peptide chain release factor subunit 1-3 OS=Arabidopsis thaliana GN=ERF1-3 PE=2 SV=1	B9RG42	B9RG42_RICCO Eukaryotic peptide chain release factor subunit, putative OS=Ricinus communis GN=RCOM_1438990 PE=4 SV=1	pop:POPTR_732023	hypothetical protein ; K03265 peptide chain release factor eRF subunit 1	PF03465.10|eRF1_3; PF03464.10|eRF1_2; PF03463.10|eRF1_1	IPR004403|Peptide chain release factor eRF1/aRF1; IPR005140|eRF1 domain 1/Pelota-like; IPR005141|eRF1 domain 2; IPR005142|eRF1 domain 3	GO:0006415|translational termination ; GO:0016149|translation release factor activity, codon specific ; GO:0005737|cytoplasm
Gh_D03G0871	AT1G16480	Tetratricopeptide repeat (TPR)-like superfamily protein	Q9CA54	PP122_ARATH Pentatricopeptide repeat-containing protein At1g74630 OS=Arabidopsis thaliana GN=PCMP-H71 PE=2 SV=1	F6GT82	F6GT82_VITVI Putative uncharacterized protein OS=Vitis vinifera GN=VIT_17s0000g06170 PE=4 SV=1			PF01535.15|PPR; PB000293|Pfam-B_293; PB004526|Pfam-B_4526; PF13812.1|PPR_3; PF14432.1|DYW_deaminase; PF13041.1|PPR_2; PB010214|Pfam-B_10214	IPR002885|Pentatricopeptide repeat
Gh_D03G0872	AT5G62440	Protein of unknown function (DUF3223)			F6GT77	F6GT77_VITVI Putative uncharacterized protein OS=Vitis vinifera GN=VIT_17s0000g06240 PE=2 SV=1			PF11523.3|DUF3223	IPR021602|Protein of unknown function DUF3223
Gh_D03G0873	AT3G43660	Vacuolar iron transporter (VIT) family protein	Q9M2C0	VITH4_ARATH Vacuolar iron transporter homolog 4 OS=Arabidopsis thaliana GN=At3g43660 PE=2 SV=1	M1AXV0	M1AXV0_SOLTU Uncharacterized protein OS=Solanum tuberosum GN=PGSC0003DMG400012556 PE=4 SV=1			PF01988.14|VIT1	IPR008217|Domain of unknown function DUF125, transmembrane
Gh_D03G0874	AT3G47520	malate dehydrogenase	Q9SN86	MDHP_ARATH Malate dehydrogenase, chloroplastic OS=Arabidopsis thaliana GN=At3g47520 PE=1 SV=1	B9RLY1	B9RLY1_RICCO Malate dehydrogenase, putative OS=Ricinus communis GN=RCOM_1471880 PE=3 SV=1	pop:POPTR_583880	hypothetical protein ; K00026 malate dehydrogenase [EC:1.1.1.37]	PF00056.18|Ldh_1_N; PF02866.13|Ldh_1_C	IPR001236|Lactate/malate dehydrogenase, N-terminal; IPR001252|Malate dehydrogenase, active site; IPR001557|L-lactate/malate dehydrogenase; IPR010097|Malate dehydrogenase, type 1; IPR022383|Lactate/malate dehydrogenase, C-terminal	GO:0016616|oxidoreductase activity, acting on the CH-OH group of donors, NAD or NADP as acceptor ; GO:0016615|malate dehydrogenase activity; GO:0044262|cellular carbohydrate metabolic process ; GO:0055114|oxidation-reduction process ; GO:0030060|L-malate dehydrogenase activity; GO:0016491|oxidoreductase activity ; GO:0006108|malate metabolic process
Gh_D03G0875	AT1G61560	Seven transmembrane MLO family protein	Q9SXB6	MLO2_ARATH MLO-like protein 2 OS=Arabidopsis thaliana GN=MLO2 PE=1 SV=1	A5B320	A5B320_VITVI Putative uncharacterized protein OS=Vitis vinifera GN=VITISV_007362 PE=4 SV=1	ath:AT1G11310	MLO2; MLO2 (MILDEW RESISTANCE LOCUS O 2); calmodulin binding ; K08472 mlo protein	PF03094.10|Mlo	IPR004326|Mlo-related protein	GO:0006952|defense response ; GO:0016021|integral to membrane ; GO:0008219|cell death
Gh_D03G0876	AT1G74470	Pyridine nucleotide-disulphide oxidoreductase family protein	Q9CA67	CHLP_ARATH Geranylgeranyl diphosphate reductase, chloroplastic OS=Arabidopsis thaliana GN=CHLP PE=1 SV=1	Q9XE94	Q9XE94_SOYBN Geranylgeranyl hydrogenase OS=Glycine max GN=Ggh PE=4 SV=2	pop:POPTR_569972	hypothetical protein ; K10960 geranylgeranyl reductase [EC:1.3.1.-]	PB002584|Pfam-B_2584; PF07992.9|Pyr_redox_2	IPR003042|Aromatic-ring hydroxylase-like; IPR023753|Pyridine nucleotide-disulphide oxidoreductase, FAD/NAD(P)-binding domain	GO:0008152|metabolic process ; GO:0055114|oxidation-reduction process ; GO:0016491|oxidoreductase activity
Gh_D03G0877	AT1G17850	Rhodanese/Cell cycle control phosphatase superfamily protein	F4I933	STR8_ARATH Rhodanese-like domain-containing protein 8, chloroplastic OS=Arabidopsis thaliana GN=STR8 PE=2 SV=1	B9N371	B9N371_POPTR Predicted protein OS=Populus trichocarpa GN=POPTRDRAFT_784072 PE=4 SV=1
Gh_D03G0878	AT3G47510				D7SIA5	D7SIA5_VITVI Putative uncharacterized protein OS=Vitis vinifera GN=VIT_17s0000g06300 PE=4 SV=1
Gh_D03G0879	AT1G73430	sec34-like family protein	Q54TT4	COG3_DICDI Conserved oligomeric Golgi complex subunit 3 OS=Dictyostelium discoideum GN=cog3 PE=3 SV=1	B9RR29	B9RR29_RICCO Putative uncharacterized protein OS=Ricinus communis GN=RCOM_0708630 PE=4 SV=1				IPR007265|Conserved oligomeric Golgi complex, subunit 3	GO:0016020|membrane ; GO:0006886|intracellular protein transport ; GO:0005801|cis-Golgi network
Gh_D03G0880			Q6K833	MCES2_ORYSJ mRNA cap guanine-N7 methyltransferase 2 OS=Oryza sativa subsp. japonica GN=Os02g0780600 PE=2 SV=1	M5Y8V3	M5Y8V3_PRUPE Uncharacterized protein OS=Prunus persica GN=PRUPE_ppa017979mg PE=4 SV=1
Gh_D03G0881	AT1G18730	NDH dependent flow 6			D6CH18	D6CH18_VITVI Putative uncharacterized protein OS=Vitis vinifera GN=VIT_00s1547g00010 PE=4 SV=1
Gh_D03G0882	AT5G61420	myb domain protein 28	Q9SPG2	MYB28_ARATH Transcription factor MYB28 OS=Arabidopsis thaliana GN=MYB28 PE=1 SV=1	M4FDH1	M4FDH1_BRARP Uncharacterized protein OS=Brassica rapa subsp. pekinensis GN=Bra039142 PE=4 SV=1	ath:AT5G61420	MYB28; MYB28 (MYB DOMAIN PROTEIN 28); DNA binding / transcription factor ; K09422 myb proto-oncogene protein, plant	PB005885|Pfam-B_5885; PF00249.26|Myb_DNA-binding	IPR001005|SANT/Myb domain; IPR017930|Myb domain	GO:0003682|chromatin binding
Gh_D03G0883	AT1G18700	DNAJ heat shock N-terminal domain-containing protein	Q6NRT6	DJC10_XENLA DnaJ homolog subfamily C member 10 OS=Xenopus laevis GN=dnajc10 PE=2 SV=1	D7SI93	D7SI93_VITVI Putative uncharacterized protein OS=Vitis vinifera GN=VIT_17s0000g06420 PE=4 SV=1	cel:C56C10.13	dnj-8; DNaJ domain (prokaryotic heat shock protein) ; K09536 DnaJ homolog, subfamily C, member 16	PF00226.26|DnaJ	IPR001623|DnaJ domain
Gh_D03G0884	AT3G16710	Pentatricopeptide repeat (PPR) superfamily protein	Q9FLJ4	PP440_ARATH Pentatricopeptide repeat-containing protein At5g61400 OS=Arabidopsis thaliana GN=At5g61400 PE=2 SV=1	A5AF05	A5AF05_VITVI Putative uncharacterized protein OS=Vitis vinifera GN=VITISV_031722 PE=4 SV=1			PF01535.15|PPR; PF13041.1|PPR_2	IPR002885|Pentatricopeptide repeat
Gh_D03G0885	AT5G61380	CCT motif -containing response regulator protein	Q9LKL2	APRR1_ARATH Two-component response regulator-like APRR1 OS=Arabidopsis thaliana GN=APRR1 PE=1 SV=1	Q56TL2	Q56TL2_CASSA Timing of CAB expression 1 protein OS=Castanea sativa GN=TOC1 PE=2 SV=1	pop:POPTR_784463	PtpRR9; pseudo response regulator ; K12127 pseudo-response regulator 1	PF06203.9|CCT; PF00072.19|Response_reg	IPR001789|Signal transduction response regulator, receiver domain; IPR010402|CCT domain	GO:0005515|protein binding ; GO:0000160|phosphorelay signal transduction system ; GO:0006355|regulation of transcription, DNA-dependent ; GO:0000156|phosphorelay response regulator activity
Gh_D03G0886	AT5G07720	Galactosyl transferase GMA12/MNN10 family protein	Q9LF80	GT3_ARATH Putative glycosyltransferase 3 OS=Arabidopsis thaliana GN=GT3 PE=2 SV=1	B9RLV1	B9RLV1_RICCO Xyloglucan 6-xylosyltransferase, putative OS=Ricinus communis GN=RCOM_1471180 PE=4 SV=1	ath:AT5G07720	galactosyl transferase GMA12/MNN10 family protein ; K08238 xyloglucan 6-xylosyltransferase [EC:2.4.2.39]	PF05637.7|Glyco_transf_34	IPR008630|Galactosyl transferase	GO:0016758|transferase activity, transferring hexosyl groups ; GO:0016021|integral to membrane
Gh_D03G0887
Gh_D03G0888	AT1G18670	Protein kinase superfamily protein	F4I114	Y1960_ARATH Probable serine/threonine-protein kinase At1g09600 OS=Arabidopsis thaliana GN=At1g09600 PE=2 SV=1	B9RLU5	B9RLU5_RICCO ATP binding protein, putative OS=Ricinus communis GN=RCOM_1471020 PE=4 SV=1	osa:4325730	Os01g0367700; hypothetical protein ; K08819 Cdc2-related kinase, arginine/serine-rich [EC:2.7.11.22]	PF00069.20|Pkinase	IPR000719|Protein kinase domain; IPR002290|Serine/threonine- / dual specificity protein kinase, catalytic domain	GO:0005524|ATP binding ; GO:0004672|protein kinase activity ; GO:0006468|protein phosphorylation
Gh_D03G0889	AT1G13950	eukaryotic elongation factor 5A-1	Q9AXJ4	IF5A_MANES Eukaryotic translation initiation factor 5A OS=Manihot esculenta PE=2 SV=2	D6N3G5	D6N3G5_GOSHI Eukaryotic translation initiation factor 5A OS=Gossypium hirsutum PE=2 SV=1	vvi:100253611	GSVIVT00016285001; hypothetical protein LOC100253611 ; K03263 translation initiation factor eIF-5A	PF01287.15|eIF-5a	IPR001884|Translation elongation factor IF5A; IPR019769|Translation elongation factor, IF5A, hypusine site; IPR020189|Translation elongation factor, IF5A C-terminal	GO:0043022|ribosome binding ; GO:0003723|RNA binding ; GO:0006452|translational frameshifting ; GO:0003746|translation elongation factor activity ; GO:0045905|positive regulation of translational termination ; GO:0008612|peptidyl-lysine modification to hypusine ; GO:0045901|positive regulation of translational elongation
Gh_D03G0890	AT1G74790	catalytics	Q9SSG3	HIPL1_ARATH HIPL1 protein OS=Arabidopsis thaliana GN=HIPL1 PE=1 SV=2	M5WQE4	M5WQE4_PRUPE Uncharacterized protein OS=Prunus persica GN=PRUPE_ppa002246mg PE=4 SV=1	dre:326102	hhip; hedgehog interacting protein ; K06231 hedgehog interacting protein	PB007119|Pfam-B_7119; PF07995.6|GSDH	IPR012938|Glucose/Sorbosone dehydrogenase	GO:0016901|oxidoreductase activity, acting on the CH-OH group of donors, quinone or similar compound as acceptor ; GO:0005975|carbohydrate metabolic process ; GO:0048038|quinone binding
Gh_D03G0891	AT3G04950				B9I896	B9I896_POPTR Predicted protein OS=Populus trichocarpa GN=POPTRDRAFT_729763 PE=4 SV=1			PF02810.10|SEC-C	IPR004027|SEC-C motif
Gh_D03G0892	AT1G69360	Plant protein of unknown function (DUF863)			F6HEZ1	F6HEZ1_VITVI Putative uncharacterized protein OS=Vitis vinifera GN=VIT_01s0011g00910 PE=4 SV=1			PF05904.6|DUF863	IPR008581|Protein of unknown function DUF863, plant
Gh_D03G0893					B9RLT4	B9RLT4_RICCO Putative uncharacterized protein OS=Ricinus communis GN=RCOM_1470710 PE=4 SV=1
Gh_D03G0894	AT5G39380	Plant calmodulin-binding protein-related			F6H5M1	F6H5M1_VITVI Putative uncharacterized protein OS=Vitis vinifera GN=VIT_14s0108g01450 PE=4 SV=1			PF07839.6|CaM_binding	IPR012417|Calmodulin-binding domain, plant	GO:0005516|calmodulin binding
Gh_D03G0895	AT5G61270	phytochrome-interacting factor7	Q570R7	PIF7_ARATH Transcription factor PIF7 OS=Arabidopsis thaliana GN=BHLH72 PE=1 SV=2	F6GT27	F6GT27_VITVI Putative uncharacterized protein OS=Vitis vinifera GN=VIT_17s0000g06930 PE=4 SV=1	ath:AT1G09530	PAP3/PIF3/POC1 (PHYTOCHROME INTERACTING FACTOR 3); DNA binding / protein binding / transcription factor/ transcription regulator ; K12126 phytochrome-interacting factor 3	PF00010.21|HLH	IPR011598|Myc-type, basic helix-loop-helix (bHLH) domain; IPR024097|Basic helix-loop-helix leucine zipper transcription factor; IPR024102|Basic helix-loop-helix leucine zipper transcription factor, plant	GO:0006355|regulation of transcription, DNA-dependent ; GO:0046983|protein dimerization activity
Gh_D03G0896
Gh_D03G0897	AT5G07810	SNF2 domain-containing protein / helicase domain-containing protein / HNH endonuclease domain-containing protein	Q6NZP1	ZRAB3_MOUSE DNA annealing helicase and endonuclease ZRANB3 OS=Mus musculus GN=Zranb3 PE=1 SV=1	B9RLT0	B9RLT0_RICCO ATP binding protein, putative OS=Ricinus communis GN=RCOM_1470570 PE=4 SV=1	afm:AFUA_1G10290	chromodomain helicase (Chd1) ; K11367 chromodomain-helicase-DNA-binding protein 1 [EC:3.6.1.-]	PB013074|Pfam-B_13074; PF01844.18|HNH; PF00176.18|SNF2_N; PF00271.26|Helicase_C	IPR000330|SNF2-related; IPR001650|Helicase, C-terminal; IPR002711|HNH endonuclease; IPR014001|Helicase, superfamily 1/2, ATP-binding domain	GO:0003677|DNA binding ; GO:0005524|ATP binding ; GO:0004386|helicase activity ; GO:0004519|endonuclease activity ; GO:0003676|nucleic acid binding
Gh_D03G0898	AT5G61220	LYR family of Fe/S cluster biogenesis protein	Q8K215	LYRM4_MOUSE LYR motif-containing protein 4 OS=Mus musculus GN=Lyrm4 PE=2 SV=1	M5XBF2	M5XBF2_PRUPE Uncharacterized protein OS=Prunus persica GN=PRUPE_ppa013993mg PE=4 SV=1			PF05347.10|Complex1_LYR	IPR008011|Complex 1 LYR protein
Gh_D03G0899	AT1G26610	C2H2-like zinc finger protein	Q9M202	ZAT9_ARATH Zinc finger protein ZAT9 OS=Arabidopsis thaliana GN=ZAT9 PE=2 SV=1	O22091	O22091_PETHY ZPT4-4 OS=Petunia hybrida PE=2 SV=1			PF13912.1|zf-C2H2_6	IPR007087|Zinc finger, C2H2; IPR015880|Zinc finger, C2H2-like	GO:0046872|metal ion binding
Gh_D03G0900	AT2G03470	ELM2 domain-containing protein	Q9LDD4	ARID2_ARATH AT-rich interactive domain-containing protein 2 OS=Arabidopsis thaliana GN=ARID2 PE=2 SV=1	M5WBK4	M5WBK4_PRUPE Uncharacterized protein OS=Prunus persica GN=PRUPE_ppa004205mg PE=4 SV=1			PB007362|Pfam-B_7362
Gh_D03G0901	AT5G61170	Ribosomal protein S19e family protein	Q9FNP8	RS193_ARATH 40S ribosomal protein S19-3 OS=Arabidopsis thaliana GN=RPS19C PE=2 SV=1	M4D920	M4D920_BRARP Uncharacterized protein OS=Brassica rapa subsp. pekinensis GN=Bra012980 PE=4 SV=1	pop:POPTR_556400	hypothetical protein ; K02966 small subunit ribosomal protein S19e	PF01090.14|Ribosomal_S19e	IPR001266|Ribosomal protein S19e	GO:0005840|ribosome ; GO:0006412|translation ; GO:0005622|intracellular ; GO:0003735|structural constituent of ribosome
Gh_D03G0902	AT5G07980	dentin sialophosphoprotein-related			M5WEG0	M5WEG0_PRUPE Uncharacterized protein OS=Prunus persica GN=PRUPE_ppa000090mg PE=4 SV=1
Gh_D03G0903	AT4G32605	Mitochondrial glycoprotein family protein	Q8W487	YB95_ARATH Uncharacterized protein At2g39795, mitochondrial OS=Arabidopsis thaliana GN=At2g39795 PE=1 SV=1	B9SK00	B9SK00_RICCO Putative uncharacterized protein OS=Ricinus communis GN=RCOM_0720070 PE=4 SV=1			PF02330.11|MAM33	IPR003428|Mitochondrial glycoprotein	GO:0005759|mitochondrial matrix
Gh_D03G0904	AT1G74310	heat shock protein 101	P42730	CLPB1_ARATH Chaperone protein ClpB1 OS=Arabidopsis thaliana GN=CLPB1 PE=1 SV=2	M4DHE5	M4DHE5_BRARP Uncharacterized protein OS=Brassica rapa subsp. pekinensis GN=Bra015922 PE=3 SV=1	ehi:EHI_072140	heat shock protein ; K03695 ATP-dependent Clp protease ATP-binding subunit ClpB	PF02861.15|Clp_N; PB011842|Pfam-B_11842; PF10431.4|ClpB_D2-small; PF07724.9|AAA_2	IPR001270|ClpA/B family; IPR003593|AAA+ ATPase domain; IPR004176|Clp, N-terminal; IPR013093|ATPase, AAA-2; IPR018368|ClpA/B, conserved site 1; IPR019489|Clp ATPase, C-terminal; IPR028299|ClpA/B, conserved site 2	GO:0005524|ATP binding ; GO:0019538|protein metabolic process ; GO:0000166|nucleotide binding ; GO:0017111|nucleoside-triphosphatase activity
Gh_D03G0905	AT2G39640	glycosyl hydrolase family 17 protein	Q9SD84	E13L3_ARATH Glucan endo-1,3-beta-glucosidase-like protein 3 OS=Arabidopsis thaliana GN=At5g08000 PE=1 SV=1	D7SI17	D7SI17_VITVI Putative uncharacterized protein OS=Vitis vinifera GN=VIT_17s0000g07260 PE=4 SV=1			PF07983.8|X8	IPR012946|X8
Gh_D03G0906	AT5G61060	histone deacetylase 5	Q8RX28	HDA5_ARATH Histone deacetylase 5 OS=Arabidopsis thaliana GN=HDA5 PE=2 SV=1	B9H356	B9H356_POPTR Histone deacetylase OS=Populus trichocarpa GN=HDA906 PE=4 SV=1	pop:POPTR_831143	HDA906; histone deacetylase ; K11407 histone deacetylase 6/10 [EC:3.5.1.98]	PF00850.14|Hist_deacetyl; PB009782|Pfam-B_9782	IPR000286|Histone deacetylase superfamily; IPR023801|Histone deacetylase domain
Gh_D03G0907	AT2G33040	gamma subunit of Mt ATP synthase	P26360	ATPG3_IPOBA ATP synthase subunit gamma, mitochondrial OS=Ipomoea batatas GN=ATPC PE=1 SV=2	D7SI12	D7SI12_VITVI ATP synthase subunit gamma OS=Vitis vinifera GN=VIT_17s0000g07300 PE=2 SV=1	vvi:100246670	GSVIVT00016204001; hypothetical protein LOC100246670 ; K02136 F-type H+-transporting ATPase subunit gamma [EC:3.6.3.14]	PF00231.14|ATP-synt	IPR000131|ATPase, F1 complex, gamma subunit; IPR023632|ATPase, F1 complex, gamma subunit conserved site	GO:0045261|proton-transporting ATP synthase complex, catalytic core F(1) ; GO:0015986|ATP synthesis coupled proton transport ; GO:0046961|proton-transporting ATPase activity, rotational mechanism ; GO:0046933|proton-transporting ATP synthase activity, rotational mechanism
Gh_D03G0908	AT4G34110	poly(A) binding protein 2	Q9FNR1	RBG3_ARATH Glycine-rich RNA-binding protein 3, mitochondrial OS=Arabidopsis thaliana GN=RBG3 PE=2 SV=1	B9RLN6	B9RLN6_RICCO Glycine-rich RNA-binding protein, putative OS=Ricinus communis GN=RCOM_1469720 PE=4 SV=1	ath:AT5G47320	RPS19; RPS19 (40S ribosomal protein S19); RNA binding ; K02965 small subunit ribosomal protein S19	PF00076.17|RRM_1; PB002199|Pfam-B_2199; PB009167|Pfam-B_9167	IPR000504|RNA recognition motif domain; IPR003954|RNA recognition motif domain, eukaryote	GO:0003676|nucleic acid binding
Gh_D03G0909	AT1G74220				M5WFW2	M5WFW2_PRUPE Uncharacterized protein OS=Prunus persica GN=PRUPE_ppa021832mg PE=4 SV=1
Gh_D03G0910	AT5G08020	RPA70-kDa subunit B	Q9SD82	RFA1B_ARATH Replication protein A 70 kDa DNA-binding subunit B OS=Arabidopsis thaliana GN=RPA1B PE=3 SV=1	F6GSY5	F6GSY5_VITVI Putative uncharacterized protein OS=Vitis vinifera GN=VIT_17s0000g07440 PE=2 SV=1	ppp:PHYPADRAFT_223341	hypothetical protein ; K07466 replication factor A1	PF01336.20|tRNA_anti-codon; PF04057.7|Rep-A_N; PF08646.5|Rep_fac-A_C	IPR004365|OB-fold nucleic acid binding domain, AA-tRNA synthetase-type; IPR007199|Replication factor-A protein 1, N-terminal; IPR013955|Replication factor A, C-terminal	GO:0005634|nucleus ; GO:0003677|DNA binding ; GO:0006260|DNA replication ; GO:0003676|nucleic acid binding
Gh_D03G0911	AT5G08040	mitochondrial import receptor subunit TOM5 homolog	Q9SD80	TOM5_ARATH Mitochondrial import receptor subunit TOM5 homolog OS=Arabidopsis thaliana GN=TOM5 PE=1 SV=3	B9RLM8	B9RLM8_RICCO Putative uncharacterized protein OS=Ricinus communis GN=RCOM_1469630 PE=4 SV=1
Gh_D03G0912	AT3G07250	nuclear transport factor 2 (NTF2) family protein / RNA recognition motif (RRM)-containing protein	O94260	G3BP_SCHPO Putative G3BP-like protein OS=Schizosaccharomyces pombe (strain 972 / ATCC 24843) GN=nxt3 PE=1 SV=1	B9RLM4	B9RLM4_RICCO RNA binding protein, putative OS=Ricinus communis GN=RCOM_1469490 PE=4 SV=1	tps:THAPSDRAFT_1374	hypothetical protein ; K11294 nucleolin	PF00076.17|RRM_1; PF02136.15|NTF2	IPR000504|RNA recognition motif domain; IPR002075|Nuclear transport factor 2; IPR018222|Nuclear transport factor 2, Eukaryote	GO:0006810|transport ; GO:0005622|intracellular ; GO:0003676|nucleic acid binding
Gh_D03G0913	AT5G08060				I1MT80	I1MT80_SOYBN Uncharacterized protein OS=Glycine max PE=4 SV=1
Gh_D03G0914	AT3G26850	histone-lysine N-methyltransferases	Q6YYC0	C3H55_ORYSJ Zinc finger CCCH domain-containing protein 55 OS=Oryza sativa subsp. japonica GN=Os08g0135800 PE=2 SV=1	K7KW79	K7KW79_SOYBN Uncharacterized protein OS=Glycine max PE=4 SV=1			PF01805.15|Surp	IPR000061|SWAP/Surp; IPR000571|Zinc finger, CCCH-type	GO:0006396|RNA processing ; GO:0046872|metal ion binding ; GO:0003723|RNA binding
Gh_D03G0915	AT3G42170	BED zinc finger ;hAT family dimerisation domain	P08770	TRA1_MAIZE Putative AC transposase OS=Zea mays PE=2 SV=2	I1IEP4	I1IEP4_BRADI Uncharacterized protein OS=Brachypodium distachyon GN=BRADI3G57485 PE=4 SV=1			PB017353|Pfam-B_17353; PF05699.9|Dimer_Tnp_hAT; PB017902|Pfam-B_17902; PF14372.1|DUF4413; PB002149|Pfam-B_2149; PB016677|Pfam-B_16677; PF02892.10|zf-BED	IPR003656|Zinc finger, BED-type predicted; IPR008906|HAT dimerisation domain, C-terminal; IPR025525|Domain of unknown function DUF4413	GO:0003677|DNA binding ; GO:0046983|protein dimerization activity
Gh_D03G0916	AT1G26355	SPIRAL1-like1	B3H4F1	SP1L1_ARATH Protein SPIRAL1-like 1 OS=Arabidopsis thaliana GN=SP1L1 PE=2 SV=1	E4MWA1	E4MWA1_THEHA mRNA, clone: RTFL01-02-I09 OS=Thellungiella halophila PE=4 SV=1			PB002238|Pfam-B_2238
Gh_D03G0917
Gh_D03G0918	AT1G18610	Galactose oxidase/kelch repeat superfamily protein	Q6AYI2	KLDC3_RAT Kelch domain-containing protein 3 OS=Rattus norvegicus GN=Klhdc3 PE=2 SV=1	M5WT64	M5WT64_PRUPE Uncharacterized protein OS=Prunus persica GN=PRUPE_ppa002997mg PE=4 SV=1	nve:NEMVE_v1g100198	hypothetical protein ; K10317 F-box protein 42	PF13415.1|Kelch_3; PF13418.1|Kelch_4	IPR006652|Kelch repeat type 1	GO:0005515|protein binding
Gh_D03G0919	AT5G15630	COBRA-like extracellular glycosyl-phosphatidyl inositol-anchored protein family	Q9LFW3	COBL4_ARATH COBRA-like protein 4 OS=Arabidopsis thaliana GN=COBL4 PE=2 SV=2	F6GTE0	F6GTE0_VITVI Putative uncharacterized protein OS=Vitis vinifera GN=VIT_17s0000g05060 PE=4 SV=1			PB009192|Pfam-B_9192; PF04833.10|COBRA	IPR006918|COBRA, plant	GO:0010215|cellulose microfibril organization; GO:0031225|anchored to membrane; GO:0016049|cell growth
Gh_D03G0920	AT1G69170	Squamosa promoter-binding protein-like (SBP domain) transcription factor family protein	Q94JW8	SPL6_ARATH Squamosa promoter-binding-like protein 6 OS=Arabidopsis thaliana GN=SPL6 PE=2 SV=2	F6GTE3	F6GTE3_VITVI Putative uncharacterized protein OS=Vitis vinifera GN=VIT_17s0000g05020 PE=4 SV=1			PF03110.9|SBP	IPR004333|Transcription factor, SBP-box	GO:0005634|nucleus ; GO:0003677|DNA binding
Gh_D03G0921	AT5G17400	endoplasmic reticulum-adenine nucleotide transporter 1	Q8LB08	ADT4_ARATH ADP,ATP carrier protein ER-ANT1 OS=Arabidopsis thaliana GN=ER-ANT1 PE=2 SV=2	M5WGK1	M5WGK1_PRUPE Uncharacterized protein OS=Prunus persica GN=PRUPE_ppa008947mg PE=4 SV=1	pop:POPTR_823313	hypothetical protein ; K05863 solute carrier family 25 (mitochondrial carrier; adenine nucleotide translocator)	PF00153.22|Mito_carr	IPR002067|Mitochondrial carrier protein; IPR002113|Adenine nucleotide translocator 1; IPR018108|Mitochondrial substrate/solute carrier	GO:0006810|transport ; GO:0055085|transmembrane transport ; GO:0005743|mitochondrial inner membrane ; GO:0005215|transporter activity
Gh_D03G0922	AT5G60910	AGAMOUS-like 8	Q42429	AGL8_SOLTU Agamous-like MADS-box protein AGL8 homolog OS=Solanum tuberosum PE=2 SV=1	Q39401	Q39401_BETPN MADS5 protein OS=Betula pendula GN=MADS5 PE=2 SV=1	ath:AT1G69120	AP1; AP1 (APETALA1); DNA binding / transcription factor ; K09264 MADS-box transcription factor, plant	PF01486.12|K-box; PF00319.13|SRF-TF	IPR002100|Transcription factor, MADS-box; IPR002487|Transcription factor, K-box	GO:0005634|nucleus ; GO:0003677|DNA binding ; GO:0006355|regulation of transcription, DNA-dependent ; GO:0003700|sequence-specific DNA binding transcription factor activity ; GO:0046983|protein dimerization activity
Gh_D03G0923	AT5G60850	OBF binding protein 4	Q8LDR0	DOF54_ARATH Dof zinc finger protein DOF5.4 OS=Arabidopsis thaliana GN=DOF5.4 PE=2 SV=2	M5WA03	M5WA03_PRUPE Uncharacterized protein OS=Prunus persica GN=PRUPE_ppa008568mg PE=4 SV=1			PF02701.10|zf-Dof	IPR003851|Zinc finger, Dof-type	GO:0003677|DNA binding ; GO:0006355|regulation of transcription, DNA-dependent ; GO:0008270|zinc ion binding
Gh_D03G0924	AT5G23680	Sterile alpha motif (SAM) domain-containing protein	Q5U4T7	BIC1B_XENLA Protein bicaudal C homolog 1-B OS=Xenopus laevis GN=bicc1-b PE=2 SV=1	F6GTF0	F6GTF0_VITVI Putative uncharacterized protein OS=Vitis vinifera GN=VIT_17s0000g04840 PE=4 SV=1			PF00536.25|SAM_1	IPR001660|Sterile alpha motif domain; IPR021129|Sterile alpha motif, type 1	GO:0005515|protein binding
Gh_D03G0925	AT5G15740	O-fucosyltransferase family protein	Q8W486	Y1491_ARATH Uncharacterized protein At1g04910 OS=Arabidopsis thaliana GN=At1g04910 PE=1 SV=1	M5WGC7	M5WGC7_PRUPE Uncharacterized protein OS=Prunus persica GN=PRUPE_ppa026241mg PE=4 SV=1			PF10250.4|O-FucT	IPR019378|GDP-fucose protein O-fucosyltransferase
Gh_D03G0926	AT1G73880	UDP-glucosyl transferase 89B1	Q9C9B0	U89B1_ARATH UDP-glycosyltransferase 89B1 OS=Arabidopsis thaliana GN=UGT89B1 PE=2 SV=2	M5WDI3	M5WDI3_PRUPE Uncharacterized protein OS=Prunus persica GN=PRUPE_ppa018626mg PE=4 SV=1	ath:AT1G01420	UDP-glucoronosyl/UDP-glucosyl transferase family protein ; K08237 hydroquinone glucosyltransferase [EC:2.4.1.218]	PF01535.15|PPR; PB002051|Pfam-B_2051; PB013800|Pfam-B_13800; PF00201.13|UDPGT; PF13812.1|PPR_3; PB001111|Pfam-B_1111; PB017493|Pfam-B_17493	IPR002213|UDP-glucuronosyl/UDP-glucosyltransferase; IPR002885|Pentatricopeptide repeat	GO:0008152|metabolic process ; GO:0016758|transferase activity, transferring hexosyl groups
Gh_D03G0927					D7SUE7	D7SUE7_VITVI Putative uncharacterized protein OS=Vitis vinifera GN=VIT_04s0008g03870 PE=4 SV=1			PF13812.1|PPR_3	IPR002885|Pentatricopeptide repeat
Gh_D03G0928	AT1G73880	UDP-glucosyl transferase 89B1	Q9C9B0	U89B1_ARATH UDP-glycosyltransferase 89B1 OS=Arabidopsis thaliana GN=UGT89B1 PE=2 SV=2	F6GTF4	F6GTF4_VITVI Putative uncharacterized protein OS=Vitis vinifera GN=VIT_17s0000g04750 PE=4 SV=1	ath:AT5G26310	UGT72E3; UDP-glycosyltransferase/ coniferyl-alcohol glucosyltransferase/ transferase, transferring glycosyl groups ; K12356 coniferyl-alcohol glucosyltransferase [EC:2.4.1.111]	PB013800|Pfam-B_13800; PF00201.13|UDPGT	IPR002213|UDP-glucuronosyl/UDP-glucosyltransferase	GO:0008152|metabolic process ; GO:0016758|transferase activity, transferring hexosyl groups
Gh_D03G0929
Gh_D03G0930	AT5G41770	crooked neck protein, putative / cell cycle protein, putative	Q54XP4	CRNL1_DICDI Crooked neck-like protein 1 OS=Dictyostelium discoideum GN=crnkl1 PE=3 SV=1	B9RCP3	B9RCP3_RICCO Crooked neck protein, putative OS=Ricinus communis GN=RCOM_1691080 PE=4 SV=1			PB014248|Pfam-B_14248; PB000861|Pfam-B_861	IPR003107|RNA-processing protein, HAT helix	GO:0006396|RNA processing ; GO:0005622|intracellular
Gh_D03G0931					B9HSW7	B9HSW7_POPTR Predicted protein OS=Populus trichocarpa GN=POPTRDRAFT_565848 PE=4 SV=1
Gh_D03G0932
Gh_D03G0933	AT3G42660	transducin family protein / WD-40 repeat family protein	O13046	WDHD1_XENLA WD repeat and HMG-box DNA-binding protein 1 OS=Xenopus laevis GN=wdhd1 PE=1 SV=1	M5WEQ3	M5WEQ3_PRUPE Uncharacterized protein OS=Prunus persica GN=PRUPE_ppa020587mg PE=4 SV=1	ath:AT3G42660	nucleotide binding ; K11274 chromosome transmission fidelity protein 4	PB014124|Pfam-B_14124; PF12341.3|DUF3639; PF00400.27|WD40	IPR001680|WD40 repeat; IPR017986|WD40-repeat-containing domain; IPR019775|WD40 repeat, conserved site; IPR022100|Protein of unknown function DUF3639	GO:0005515|protein binding
Gh_D03G0934					M5WBP9	M5WBP9_PRUPE Uncharacterized protein OS=Prunus persica GN=PRUPE_ppa005133mg PE=4 SV=1
Gh_D03G0935	AT5G08139	RING/U-box superfamily protein	P0CH30	RING1_GOSHI E3 ubiquitin-protein ligase RING1 OS=Gossypium hirsutum GN=RING1 PE=2 SV=1	B9RLH2	B9RLH2_RICCO Zinc finger protein, putative OS=Ricinus communis GN=RCOM_1466950 PE=4 SV=1	ath:AT2G40830	RHC1A; RHC1A (RING-H2 finger C1A); protein binding / zinc ion binding ; K11982 E3 ubiquitin-protein ligase RNF115/126 [EC:6.3.2.19]	PF13639.1|zf-RING_2	IPR001841|Zinc finger, RING-type	GO:0005515|protein binding ; GO:0008270|zinc ion binding
Gh_D03G0936					B9RE85	B9RE85_RICCO Putative uncharacterized protein OS=Ricinus communis GN=RCOM_1619250 PE=4 SV=1
Gh_D03G0937	AT2G24762	glutamine dumper 4	Q8S8A0	GDU4_ARATH Protein GLUTAMINE DUMPER 4 OS=Arabidopsis thaliana GN=GDU4 PE=2 SV=1	B9RE83	B9RE83_RICCO Putative uncharacterized protein OS=Ricinus communis GN=RCOM_1619230 PE=4 SV=1
Gh_D03G0938	AT1G60620	RNA polymerase I subunit 43	Q32L22	RPAC1_BOVIN DNA-directed RNA polymerases I and III subunit RPAC1 OS=Bos taurus GN=POLR1C PE=2 SV=1	D7UAJ8	D7UAJ8_VITVI Putative uncharacterized protein OS=Vitis vinifera GN=VIT_19s0015g00780 PE=4 SV=1	vvi:100248046	hypothetical protein LOC100248046 ; K03027 DNA-directed RNA Polymerase III subunit C5 [EC:2.7.7.6]	PF01000.21|RNA_pol_A_bac	IPR011262|DNA-directed RNA polymerase, insert domain; IPR011263|DNA-directed RNA polymerase, RpoA/D/Rpb3-type	GO:0003899|DNA-directed RNA polymerase activity ; GO:0006351|transcription, DNA-dependent ; GO:0046983|protein dimerization activity
Gh_D03G0939	AT5G08160	serine/threonine protein kinase 3	P57760	STK16_RAT Serine/threonine-protein kinase 16 OS=Rattus norvegicus GN=Stk16 PE=2 SV=2	E6NU53	E6NU53_9ROSI JHL10I11.9 protein OS=Jatropha curcas GN=JHL10I11.9 PE=4 SV=1	pop:POPTR_569832	hypothetical protein ; K08856 serine/threonine kinase 16 [EC:2.7.11.1]	PF00069.20|Pkinase	IPR000719|Protein kinase domain; IPR002290|Serine/threonine- / dual specificity protein kinase, catalytic domain; IPR008271|Serine/threonine-protein kinase, active site; IPR017441|Protein kinase, ATP binding site; IPR020635|Tyrosine-protein kinase, catalytic domain	GO:0004713|protein tyrosine kinase activity; GO:0005524|ATP binding ; GO:0004674|protein serine/threonine kinase activity ; GO:0004672|protein kinase activity ; GO:0006468|protein phosphorylation
Gh_D03G0940	AT5G08180	Ribosomal protein L7Ae/L30e/S12e/Gadd45 family protein	Q9LEY9	NHP2_ARATH H/ACA ribonucleoprotein complex subunit 2-like protein OS=Arabidopsis thaliana GN=At5g08180 PE=1 SV=1	M5WD97	M5WD97_PRUPE Uncharacterized protein OS=Prunus persica GN=PRUPE_ppa012736mg PE=4 SV=1	vvi:100266210	GSVIVT00017572001; hypothetical protein LOC100266210 ; K11129 H/ACA ribonucleoprotein complex subunit 2	PF01248.21|Ribosomal_L7Ae	IPR002415|H/ACA ribonucleoprotein complex, subunit Nhp2, eukaryote; IPR004038|Ribosomal protein L7Ae/L30e/S12e/Gadd45; IPR018492|Ribosomal protein L7Ae/L8/Nhp2 family	GO:0003723|RNA binding ; GO:0005730|nucleolus
Gh_D03G0941	AT5G47920				B9RG28	B9RG28_RICCO Putative uncharacterized protein OS=Ricinus communis GN=RCOM_1438750 PE=4 SV=1			PF05553.6|DUF761	IPR008480|Protein of unknown function DUF761, plant
Gh_D03G0942	AT1G74030	enolase 1	Q9C9C4	ENO1_ARATH Enolase 1, chloroplastic OS=Arabidopsis thaliana GN=ENO1 PE=1 SV=1	B9RE72	B9RE72_RICCO Enolase, putative OS=Ricinus communis GN=RCOM_1618820 PE=3 SV=1	vvi:100256026	similar to enolase, putative ; K01689 enolase [EC:4.2.1.11]	PF00113.17|Enolase_C; PF03952.11|Enolase_N	IPR000941|Enolase; IPR020809|Enolase, conserved site; IPR020810|Enolase, C-terminal; IPR020811|Enolase, N-terminal	GO:0000287|magnesium ion binding ; GO:0004634|phosphopyruvate hydratase activity ; GO:0006096|glycolysis ; GO:0000015|phosphopyruvate hydratase complex
Gh_D03G0943	AT5G23040	Protein of unknown function (DUF3353)			B9RE69	B9RE69_RICCO Putative uncharacterized protein OS=Ricinus communis GN=RCOM_1618790 PE=4 SV=1			PF11833.3|DUF3353	IPR021788|Protein of unknown function DUF3353
Gh_D03G0944	AT5G23050	acyl-activating enzyme 17	F4KBF3	AAE17_ARATH Probable acyl-activating enzyme 17, peroxisomal OS=Arabidopsis thaliana GN=AAE17 PE=2 SV=1	M5WRZ1	M5WRZ1_PRUPE Uncharacterized protein OS=Prunus persica GN=PRUPE_ppa002029mg PE=4 SV=1	sbi:SORBI_02g023690	SORBIDRAFT_02g023690; hypothetical protein ; K01895 acetyl-CoA synthetase [EC:6.2.1.1]	PF00501.23|AMP-binding	IPR000873|AMP-dependent synthetase/ligase; IPR020845|AMP-binding, conserved site	GO:0008152|metabolic process ; GO:0003824|catalytic activity
Gh_D03G0945	AT3G12300		Q9VKV8	U0468_DROME UPF0468 protein CG5343 OS=Drosophila melanogaster GN=CG5343 PE=1 SV=1	B7FL68	B7FL68_MEDTR Uncharacterized protein OS=Medicago truncatula PE=2 SV=1			PF05018.8|DUF667	IPR007714|Protein of unknown function DUF667
Gh_D03G0946	AT5G48670	AGAMOUS-like 80	Q9FJK3	AGL80_ARATH Agamous-like MADS-box protein AGL80 OS=Arabidopsis thaliana GN=AGL80 PE=1 SV=1	D7UAA8	D7UAA8_VITVI Putative uncharacterized protein OS=Vitis vinifera GN=VIT_14s0060g00300 PE=3 SV=1				IPR002100|Transcription factor, MADS-box	GO:0003677|DNA binding ; GO:0046983|protein dimerization activity
Gh_D03G0947	AT5G48670	AGAMOUS-like 80	Q9FJK3	AGL80_ARATH Agamous-like MADS-box protein AGL80 OS=Arabidopsis thaliana GN=AGL80 PE=1 SV=1	B9N410	B9N410_POPTR Predicted protein (Fragment) OS=Populus trichocarpa GN=POPTRDRAFT_268072 PE=3 SV=1
Gh_D03G0948
Gh_D03G0949
Gh_D03G0950	AT1G74055				D7KRY6	D7KRY6_ARALL Putative uncharacterized protein OS=Arabidopsis lyrata subsp. lyrata GN=ARALYDRAFT_476547 PE=4 SV=1
Gh_D03G0951	AT1G68710	ATPase E1-E2 type family protein / haloacid dehalogenase-like hydrolase family protein	Q9SX33	ALA9_ARATH Putative phospholipid-transporting ATPase 9 OS=Arabidopsis thaliana GN=ALA9 PE=3 SV=1	B9I2N3	B9I2N3_POPTR Aminophospholipid ATPase (Fragment) OS=Populus trichocarpa GN=POPTRDRAFT_421641 PE=4 SV=1	pop:POPTR_421641	aminophospholipid ATPase ; K01530 phospholipid-translocating ATPase [EC:3.6.3.1]	PB002177|Pfam-B_2177; PB000137|Pfam-B_137; PB016215|Pfam-B_16215; PF00122.15|E1-E2_ATPase; PB004020|Pfam-B_4020; PB018915|Pfam-B_18915; PB003725|Pfam-B_3725; PB003520|Pfam-B_3520; PB004236|Pfam-B_4236; PF12710.2|HAD; PB013438|Pfam-B_13438; PB000126|Pfam-B_126; PB004350|Pfam-B_4350; PB000970|Pfam-B_970; PB000065|Pfam-B_65; PB003438|Pfam-B_3438	IPR001757|Cation-transporting P-type ATPase; IPR006539|Phospholipid-transporting P-type ATPase, subfamily IV; IPR008250|P-type ATPase, A domain; IPR018303|P-type ATPase, phosphorylation site	GO:0000287|magnesium ion binding ; GO:0005524|ATP binding ; GO:0019829|cation-transporting ATPase activity; GO:0006812|cation transport ; GO:0046872|metal ion binding ; GO:0000166|nucleotide binding ; GO:0015914|phospholipid transport; GO:0016021|integral to membrane ; GO:0004012|phospholipid-translocating ATPase activity
Gh_D03G0952	AT4G27090	Ribosomal protein L14	Q9T043	RL142_ARATH 60S ribosomal protein L14-2 OS=Arabidopsis thaliana GN=RPL14B PE=2 SV=1	M0TRQ3	M0TRQ3_MUSAM Uncharacterized protein OS=Musa acuminata subsp. malaccensis PE=4 SV=1	vvi:100264927	hypothetical protein LOC100264927 ; K02875 large subunit ribosomal protein L14e	PF01929.12|Ribosomal_L14e	IPR002784|Ribosomal protein L14	GO:0005840|ribosome ; GO:0006412|translation ; GO:0005622|intracellular ; GO:0003735|structural constituent of ribosome
Gh_D03G0953	AT4G33200	myosin, putative	Q0WPU1	MYO15_ARATH Myosin-15 OS=Arabidopsis thaliana GN=XI-I PE=2 SV=1	F8WLD7	F8WLD7_CITUN Myosin XI OS=Citrus unshiu GN=ORF70 PE=4 SV=1	gga:396072	MYO1A; myosin IA ; K10356 myosin I	PF00063.16|Myosin_head	IPR001609|Myosin head, motor domain	GO:0005524|ATP binding ; GO:0016459|myosin complex ; GO:0003774|motor activity
Gh_D03G0954	AT5G23080	SWAP (Suppressor-of-White-APricot)/surp domain-containing protein	Q24K12	GPTC1_BOVIN G patch domain-containing protein 1 OS=Bos taurus GN=GPATCH1 PE=2 SV=1	B9RE60	B9RE60_RICCO RNA binding protein, putative OS=Ricinus communis GN=RCOM_1618490 PE=4 SV=1			PF07713.8|DUF1604; PF01805.15|Surp	IPR000061|SWAP/Surp; IPR011666|Domain of unknown function DUF1604	GO:0006396|RNA processing ; GO:0003723|RNA binding
Gh_D03G0955	AT1G18550	ATP binding microtubule motor family protein	Q7ZXX2	KIF19_XENLA Kinesin-like protein KIF19 OS=Xenopus laevis GN=kif19 PE=2 SV=1	F6GTH5	F6GTH5_VITVI Putative uncharacterized protein OS=Vitis vinifera GN=VIT_17s0000g04330 PE=3 SV=1	xtr:100145702	hypothetical protein LOC100145702 ; K10401 kinesin family member 18/19	PF00225.18|Kinesin	IPR001752|Kinesin, motor domain; IPR019821|Kinesin, motor region, conserved site; IPR027640|Kinesin-like protein	GO:0007018|microtubule-based movement ; GO:0005875|microtubule associated complex ; GO:0005524|ATP binding ; GO:0003777|microtubule motor activity ; GO:0008017|microtubule binding ; GO:0005871|kinesin complex
Gh_D03G0956	AT5G64370	beta-ureidopropionase	Q964D8	BUP1_DICDI Beta-ureidopropionase OS=Dictyostelium discoideum GN=pyd3 PE=1 SV=1	B9T3E5	B9T3E5_RICCO Beta-ureidopropionase, putative OS=Ricinus communis GN=RCOM_0449350 PE=4 SV=1	ath:AT5G64370	BETA-UP (BETA-UREIDOPROPIONASE); beta-ureidopropionase ; K01431 beta-ureidopropionase [EC:3.5.1.6]	PF00795.17|CN_hydrolase	IPR003010|Carbon-nitrogen hydrolase	GO:0006807|nitrogen compound metabolic process ; GO:0016810|hydrolase activity, acting on carbon-nitrogen (but not peptide) bonds
Gh_D03G0957	AT3G18600	P-loop containing nucleoside triphosphate hydrolases superfamily protein	Q84T03	RH27_ORYSJ DEAD-box ATP-dependent RNA helicase 27 OS=Oryza sativa subsp. japonica GN=Os03g0802700 PE=2 SV=1	B9ST86	B9ST86_RICCO Dead box ATP-dependent RNA helicase, putative OS=Ricinus communis GN=RCOM_0364160 PE=3 SV=1	spo:SPAC1F7.02c	ATP-dependent RNA helicase Has1 (predicted) ; K01529	PB000141|Pfam-B_141; PB003957|Pfam-B_3957; PB002827|Pfam-B_2827; PB001677|Pfam-B_1677; PB003555|Pfam-B_3555; PB011224|Pfam-B_11224; PB001193|Pfam-B_1193; PB000582|Pfam-B_582; PB008914|Pfam-B_8914; PB002928|Pfam-B_2928; PF00271.26|Helicase_C; PB019816|Pfam-B_19816; PB004763|Pfam-B_4763; PB000137|Pfam-B_137; PB001209|Pfam-B_1209; PB000156|Pfam-B_156; PF00270.24|DEAD; PB010917|Pfam-B_10917; PB005044…	IPR000629|RNA helicase, ATP-dependent, DEAD-box, conserved site; IPR001650|Helicase, C-terminal; IPR011545|DNA/RNA helicase, DEAD/DEAH box type, N-terminal; IPR014001|Helicase, superfamily 1/2, ATP-binding domain; IPR014014|RNA helicase, DEAD-box type, Q motif; IPR025313|Domain of unknown function DUF4217	GO:0005524|ATP binding ; GO:0004386|helicase activity ; GO:0008026|ATP-dependent helicase activity ; GO:0003676|nucleic acid binding
Gh_D03G0958	AT4G12690	Plant protein of unknown function (DUF868)			F6GTR2	F6GTR2_VITVI Putative uncharacterized protein OS=Vitis vinifera GN=VIT_17s0000g09400 PE=4 SV=1			PF05910.7|DUF868	IPR008586|Protein of unknown function DUF868, plant
Gh_D03G0959	AT5G51520	Plant invertase/pectin methylesterase inhibitor superfamily protein	P17407	21KD_DAUCA 21 kDa protein OS=Daucus carota PE=2 SV=1	M5X0K1	M5X0K1_PRUPE Uncharacterized protein OS=Prunus persica GN=PRUPE_ppa011478mg PE=4 SV=1	ath:AT1G53830	ATPME2; ATPME2 (Arabidopsis thaliana pectin methylesterase 2) ; K01051 pectinesterase [EC:3.1.1.11]	PF04043.10|PMEI	IPR006501|Pectinesterase inhibitor domain	GO:0004857|enzyme inhibitor activity ; GO:0030599|pectinesterase activity
